# Supplementary material for: Effects of ‘The Vicious Worm’ educational software on Taenia solium knowledge among key pork supply chain workers in Zambia
Source: PLoS Negl Trop Dis. 2020 Oct 19;14(10):e0008790. doi: 10.1371/journal.pntd.0008790 (PMC7595624; doi:10.1371/journal.pntd.0008790)
Supplement: S1 Data — Spreadsheet with assessment of the answers per question, and per category. (XLSX) [file pntd.0008790.s001.xlsx]

## Sheet: PRE VW
Village	Participant ID	Gender	Age	Job	Meat insp	Pigs/week	Education	Own pigs	pre_n_tot_cat1-6	pre_sum	pre_q1_c1	pre_q2_c1	pre_q3_c2	pre_q4_c3	pre_q5_c4	pre_q6_c4	pre_q7_c1	pre_q8_c3	pre_q9_c3	pre_q10_c1	pre_q11_c2	pre_q12_c5	pre_c13_c2	pre_q14_c5	pre_q15_c5	pre_q16_c6	pre_q17_c2	pre_q18_c6	pre_q19_c2	pre_q20_c4	pre_result_total	n_c1	pre_c1_sum	pre_c1_result	n_c2	pre_c2_sum	pre_c2_result	n_c3	pre_c3_sum	pre_c3_result	n_c4	pre_c4_sum	pre_c4_result	n_c5	pre_c5_sum	pre_c5_result	n_c6	pre_c6_sum	pre_c6_result
Lusaka	CB01	A	30	Trader	A	B	B	A	19	14	1	1	0	1	1	1	1	1	0	1	1	0	1	1	1	1	0	1	0	1	0.736842	3	3	1	5	2	0.4	3	2	0.666667	3	3	1	3	2	0.666667	2	2	1
Lusaka	CB02	A	29	Abattoir worker	A	B	A	B	19	7	1	0	0	1	1	0	1	0	0	0	1	0	0	1	1	0	0	0	0	1	0.368421	3	1	0.333333	5	1	0.2	3	1	0.333333	3	2	0.666667	3	2	0.666667	2	0	0
Lusaka	CB03	A	41	Abattoir worker	A	B	A	B	19	12	1	0	0	0	1	1	1	0	0	1	1	1	1	1	1	0	1	1	0	1	0.631579	3	2	0.666667	5	3	0.6	3	0	0	3	3	1	3	3	1	2	1	0.5
Lusaka	CB04	A	32	Abattoir worker	A	A	A	B	19	8	1	0	0	0	0	1	1	1	0	1	1	0	0	0	0	1	1	0	0	1	0.421053	3	2	0.666667	5	2	0.4	3	1	0.333333	3	2	0.666667	3	0	0	2	1	0.5
Lusaka	CB05	A	31	Abattoir worker	A	A	B	B	19	13	1	0	1	1	1	1	1	1	0	1	1	0	0	1	1	1	0	1	0	1	0.684211	3	2	0.666667	5	2	0.4	3	2	0.666667	3	3	1	3	2	0.666667	2	2	1
Lusaka	CB06	A	31	Abattoir worker	B	A	B	B	19	13	1	0	0	1	1	1	1	1	0	0	1	1	1	1	1	1	0	1	0	1	0.684211	3	1	0.333333	5	2	0.4	3	2	0.666667	3	3	1	3	3	1	2	2	1
Lusaka	CB07	A	35	Abattoir worker	B	B	A	B	18	12	1	0	0	1	1	NA	1	1	0	0	1	1	1	1	1	1	0	1	0	1	0.666667	3	1	0.333333	5	2	0.4	3	2	0.666667	2	2	1	3	3	1	2	2	1
Lusaka	CB08	A	30	Abattoir worker	B	B	A	B	19	13	1	0	0	1	1	1	1	1	0	0	1	1	1	1	1	1	0	1	0	1	0.684211	3	1	0.333333	5	2	0.4	3	2	0.666667	3	3	1	3	3	1	2	2	1
Lusaka	CB09	A	32	Abattoir worker	B	B	A	B	17	10	1	0	0	1	1	1	NA	1	0	0	1	1	0	1	0	1	0	1	1	NA	0.588235	2	0	0	5	2	0.4	3	2	0.666667	2	2	1	3	2	0.666667	2	2	1
Lusaka	CB10	A	35	Abattoir worker	A	A	B	B	19	11	1	0	0	1	1	1	1	1	0	0	1	0	0	1	1	0	0	1	1	1	0.578947	3	1	0.333333	5	2	0.4	3	2	0.666667	3	3	1	3	2	0.666667	2	1	0.5
Lusaka	CB11	A	30	Abattoir worker	A	A	A	B	19	8	0	0	0	0	0	1	1	1	0	0	1	1	0	1	0	0	0	1	0	1	0.421053	3	1	0.333333	5	1	0.2	3	1	0.333333	3	2	0.666667	3	2	0.666667	2	1	0.5
Lusaka	CB12	A	28	Abattoir worker	A	A	A	B	18	8	1	NA	0	0	0	1	1	1	0	0	1	0	0	1	0	0	1	1	0	1	0.444444	2	1	0.5	5	2	0.4	3	1	0.333333	3	2	0.666667	3	1	0.333333	2	1	0.5
Lusaka	CB13	A	NA	Abattoir worker	B	B	A	B	16	5	0	NA	0	0	NA	0	NA	0	0	1	0	1	1	0	0	1	0	0	0	1	0.3125	1	1	1	5	1	0.2	3	0	0	2	1	0.5	3	1	0.333333	2	1	0.5
Lusaka	CB14	B	52	Member	B	D	A	B	16	7	1	0	0	0	1	1	NA	NA	NA	0	1	0	0	1	1	1	0	0	0	1	0.4375	2	0	0	5	1	0.2	1	0	0	3	3	1	3	2	0.666667	2	1	0.5
Lusaka	CB15	B	52	Member	B	D	A	B	17	10	1	1	0	1	1	0	NA	1	0	0	1	0	0	1	1	0	1	1	1	NA	0.588235	2	1	0.5	5	3	0.6	3	2	0.666667	2	1	0.5	3	2	0.666667	2	1	0.5
Lusaka	CB16	A	45	Trader	A	D	B	B	19	8	1	1	0	0	0	0	1	1	0	1	1	0	0	1	1	0	0	0	0	1	0.421053	3	3	1	5	1	0.2	3	1	0.333333	3	1	0.333333	3	2	0.666667	2	0	0
Lusaka	CB17	A	43	Trader	C	D	B	A	19	14	1	0	0	1	1	1	1	1	1	0	1	1	1	1	0	0	1	1	1	1	0.736842	3	1	0.333333	5	4	0.8	3	3	1	3	3	1	3	2	0.666667	2	1	0.5
Lusaka	CB18	A	39	Trader	B	B	B	B	19	15	1	0	1	1	1	1	1	1	1	0	1	1	0	1	1	1	0	1	1	1	0.789474	3	1	0.333333	5	3	0.6	3	3	1	3	3	1	3	3	1	2	2	1
Lusaka	CB19	A	40	Cashier	C	D	B	B	18	14	1	1	0	1	1	1	NA	1	0	1	1	1	1	1	0	1	0	1	1	1	0.777778	2	2	1	5	3	0.6	3	2	0.666667	3	3	1	3	2	0.666667	2	2	1
Lusaka	CB20	B	42	Trader	B	D	A	B	16	7	1	1	0	1	1	1	NA	1	0	0	NA	0	NA	0	1	0	0	1	0	0	0.4375	2	1	0.5	3	0	0	3	2	0.666667	3	2	0.666667	3	1	0.333333	2	1	0.5
Lusaka	CB21	B	38	Trader	B	D	B	B	19	11	1	1	0	1	1	1	1	1	0	0	1	1	0	1	0	0	0	1	0	1	0.578947	3	2	0.666667	5	1	0.2	3	2	0.666667	3	3	1	3	2	0.666667	2	1	0.5
Lusaka	CB22	A	34	Trader	B	C	B	B	19	8	1	1	0	1	0	1	1	1	0	0	0	0	0	1	0	0	0	1	0	1	0.421053	3	2	0.666667	5	0	0	3	2	0.666667	3	2	0.666667	3	1	0.333333	2	1	0.5
Lusaka	CB23	A	28	Trader	B	C	B	B	19	11	1	0	0	1	1	1	1	1	0	0	0	0	1	1	1	1	0	1	0	1	0.578947	3	1	0.333333	5	1	0.2	3	2	0.666667	3	3	1	3	2	0.666667	2	2	1
Lusaka	CB24	A	45	Trader	B	C	B	B	19	9	0	0	1	1	0	0	1	0	0	0	1	0	0	1	1	0	0	1	1	1	0.473684	3	1	0.333333	5	3	0.6	3	1	0.333333	3	1	0.333333	3	2	0.666667	2	1	0.5
Lusaka	CB25	A	NA	Trader	C	B	B	A	19	9	1	0	1	1	0	0	1	0	0	0	1	0	0	1	1	0	0	1	1	1	0.473684	3	1	0.333333	5	3	0.6	3	1	0.333333	3	1	0.333333	3	2	0.666667	2	1	0.5
Katete	KT01	A	43	Pig trader and slaughterer	A	A	A	A	19	14	1	1	0	1	1	1	0	1	0	1	1	0	0	1	1	1	1	1	1	1	0.736842	3	2	0.666667	5	3	0.6	3	2	0.666667	3	3	1	3	2	0.666667	2	2	1
Katete	KT02	A	33	Pig trader and slaughterer	A	A	B	A	19	14	1	1	0	1	1	1	1	1	0	1	1	1	0	1	1	1	0	1	0	1	0.736842	3	3	1	5	1	0.2	3	2	0.666667	3	3	1	3	3	1	2	2	1
Katete	KT03	A	40	Pig trader and slaughterer	A	A	A	A	19	15	1	1	0	1	1	1	1	1	0	0	1	1	1	1	1	1	0	1	1	1	0.789474	3	2	0.666667	5	3	0.6	3	2	0.666667	3	3	1	3	3	1	2	2	1
Katete	KT04	A	35	Pig trader and slaughterer	A	A	A	A	19	13	1	1	0	1	1	1	1	1	1	0	1	0	0	1	1	1	0	1	0	1	0.684211	3	2	0.666667	5	1	0.2	3	3	1	3	3	1	3	2	0.666667	2	2	1
Katete	KT05	A	40	Pig trader and slaughterer	A	A	A	A	19	16	1	1	0	1	1	1	1	0	1	1	1	1	1	1	1	1	0	1	1	1	0.842105	3	3	1	5	3	0.6	3	2	0.666667	3	3	1	3	3	1	2	2	1
Katete	KT06	A	45	Pig trader and slaughterer	A	A	A	A	19	14	0	0	0	1	1	1	1	0	0	1	1	1	1	1	1	1	0	1	1	1	0.736842	3	2	0.666667	5	3	0.6	3	1	0.333333	3	3	1	3	3	1	2	2	1
Katete	KT07	A	46	Pig trader and slaughterer	A	A	A	B	19	16	1	1	1	0	1	1	1	0	1	1	1	1	1	1	1	1	0	1	1	1	0.842105	3	3	1	5	4	0.8	3	1	0.333333	3	3	1	3	3	1	2	2	1
Katete	KT08	A	31	Pig trader and slaughterer	A	A	A	A	19	13	1	1	0	1	1	1	1	0	1	0	1	0	1	0	1	1	0	1	1	1	0.684211	3	2	0.666667	5	3	0.6	3	2	0.666667	3	3	1	3	1	0.333333	2	2	1
Katete	KT09	A	34	Pig trader and slaughterer	A	A	D	A	18	9	1	1	0	1	1	1	1	0	0	NA	0	0	1	0	1	0	0	1	0	1	0.5	2	2	1	5	1	0.2	3	1	0.333333	3	3	1	3	1	0.333333	2	1	0.5
Katete	KT10	A	40	Pig trader and slaughterer	A	A	B	A	19	14	1	1	0	1	1	1	1	0	0	1	1	1	0	1	1	1	0	1	1	1	0.736842	3	3	1	5	2	0.4	3	1	0.333333	3	3	1	3	3	1	2	2	1
Katete	KT11	A	38	Pig trader and slaughterer	A	A	A	B	19	13	1	1	0	1	1	1	1	0	0	0	1	1	0	1	1	1	0	1	1	1	0.684211	3	2	0.666667	5	2	0.4	3	1	0.333333	3	3	1	3	3	1	2	2	1
Katete	KT12	A	22	Pig trader and slaughterer	A	A	A	A	19	13	1	0	0	1	1	1	1	0	0	0	1	1	1	1	1	1	0	1	1	1	0.684211	3	1	0.333333	5	3	0.6	3	1	0.333333	3	3	1	3	3	1	2	2	1
Katete	KT13	A	31	Pig trader and slaughterer	A	A	B	A	19	14	1	1	0	1	1	1	1	1	0	0	1	0	1	1	1	1	0	1	1	1	0.736842	3	2	0.666667	5	3	0.6	3	2	0.666667	3	3	1	3	2	0.666667	2	2	1
Katete	KT14	A	33	Pig trader and slaughterer	A	A	A	A	19	13	1	0	0	1	1	1	1	0	0	0	1	1	1	1	1	1	0	1	1	1	0.684211	3	1	0.333333	5	3	0.6	3	1	0.333333	3	3	1	3	3	1	2	2	1
Katete	KT15	A	51	Pig trader and slaughterer	A	A	A	A	19	12	1	0	0	1	1	1	1	0	0	0	1	0	1	1	1	1	0	1	1	1	0.631579	3	1	0.333333	5	3	0.6	3	1	0.333333	3	3	1	3	2	0.666667	2	2	1
Katete	KT16	A	27	Pig trader and slaughterer	A	A	D	A	19	11	1	0	0	1	1	1	1	0	0	0	0	0	1	1	1	1	0	1	1	1	0.578947	3	1	0.333333	5	2	0.4	3	1	0.333333	3	3	1	3	2	0.666667	2	2	1
Katete	KT17	A	34	Pig trader and slaughterer	A	A	B	B	19	11	1	0	0	1	1	1	0	0	0	0	0	1	1	1	1	1	0	1	1	1	0.578947	3	0	0	5	2	0.4	3	1	0.333333	3	3	1	3	3	1	2	2	1
Katete	KT18	A	33	Pig trader and slaughterer	A	A	D	B	19	10	1	1	0	1	0	0	1	0	0	0	1	0	0	1	1	1	0	1	1	1	0.526316	3	2	0.666667	5	2	0.4	3	1	0.333333	3	1	0.333333	3	2	0.666667	2	2	1
Katete	KT19	A	30	Pig trader and slaughterer	A	A	A	B	19	11	1	1	0	1	1	1	1	0	1	0	0	0	0	1	0	1	0	1	1	1	0.578947	3	2	0.666667	5	1	0.2	3	2	0.666667	3	3	1	3	1	0.333333	2	2	1
Katete	KT20	A	31	Pig trader and slaughterer	A	A	A	A	19	12	1	0	0	1	1	1	1	1	0	0	1	0	0	1	1	1	0	1	1	1	0.631579	3	1	0.333333	5	2	0.4	3	2	0.666667	3	3	1	3	2	0.666667	2	2	1
Katete	KT21	A	37	Pig trader and slaughterer	A	A	A	A	19	14	1	0	0	1	1	1	1	1	0	0	1	1	1	1	1	1	0	1	1	1	0.736842	3	1	0.333333	5	3	0.6	3	2	0.666667	3	3	1	3	3	1	2	2	1
Katete	KT22	A	30	Pig trader and slaughterer	A	A	B	A	19	13	1	0	0	1	1	1	1	1	1	0	1	0	0	1	1	1	0	1	1	1	0.684211	3	1	0.333333	5	2	0.4	3	3	1	3	3	1	3	2	0.666667	2	2	1
	Participants	47
	Lusaka	25						25	459	257																						67	33		123	47		73	39		71	57		75	49		50	32
	Katete	22						LUS_PRE_AVG:			0.88	0.304348	0.16	0.72	0.708333	0.75	1	0.791667	0.0833333	0.28	0.875	0.44	0.375	0.88	0.64	0.48	0.2	0.8	0.32	0.956522	0.559913			0.492537			0.382114			0.534247			0.802817			0.653333			0.64
	Male	43
	Female	4						12	221	120																						32	14		60	22		36	16		33	28		36	24		24	16
	Max age	52						LUS_PRE_AVG_AB:			0.833333	0.0833333	0.0714286	0.571429	0.769231	0.769231	1	0.769231	0	0.285714	0.928571	0.5	0.357143	0.857143	0.642857	0.571429	0.285714	0.714286	0.214286	1	0.542986			0.4375			0.366667			0.444444			0.848485			0.666667			0.666667
	Min age	22
	Avg age	36.1333						13	238	137																						35	19		63	25		37	23		38	29		39	25		26	16
	Trader	10						LUS_PRE_AVG_REST:			0.923077	0.538462	0.230769	0.846154	0.692308	0.692308	1	0.833333	0.166667	0.230769	0.833333	0.307692	0.333333	0.923077	0.692308	0.384615	0.153846	0.846154	0.461538	0.916667	0.57563			0.542857			0.396825			0.621622			0.763158			0.641026			0.615385
	Abattoir worker	12
	Member	2						22	417	285																						65	39		110	52		66	35		66	64		66	52		44	43
	Cashier	1						KAT_PRE_AVG:			0.954545	0.590909	0.0454545	0.954545	0.954545	0.954545	0.909091	0.363636	0.272727	0.285714	0.818182	0.5	0.590909	0.909091	0.954545	0.954545	0.0454545	1	0.863636	1	0.683453			0.6			0.472727			0.530303			0.969697			0.787879			0.977273
	Pig trader+ slaughterer	22
	Minimum score participant	0.3125						47	876	542																						132	72		233	99		139	74		137	121		141	101		94	75
	Maximum score participant	0.842105						PRE_AVG:			0.914894	0.444444	0.106383	0.829787	0.826087	0.847826	0.95122	0.586957	0.173913	0.282609	0.847826	0.468085	0.478261	0.893617	0.787234	0.702128	0.12766	0.893617	0.574468	0.977778	0.618721			0.545455			0.424893			0.532374			0.883212			0.716312			0.797872
	Average score participants	0.616242
	Less than 50% c1-6 (All Lusaka)	11	0.234043					4	68	35																						9	4		18	5		10	6		11	9		12	7		8	4
	75% or more c1-6	5	0.106383					PRE_AVG_F			1	0.75	0	0.75	1	0.75	1	1	0	0	1	0.25	0	0.75	0.75	0.25	0.25	0.75	0.25	0.666667	0.514706			0.444444			0.277778			0.6			0.818182			0.583333			0.5
	age≤30	10
	30<age<40	20						43	808	507																						123	68		215	94		129	68		126	112		129	94		86	71
	40≤age	15						PRE_AVG_M			0.906977	0.414634	0.116279	0.837209	0.809524	0.857143	0.95	0.55814	0.186047	0.309524	0.837209	0.488372	0.511628	0.906977	0.790698	0.744186	0.116279	0.906977	0.604651	1	0.627475			0.552846			0.437209			0.527132			0.888889			0.728682			0.825581
								20	379	261																						59	35		100	50		60	35		60	58		60	46		40	37
								PRE_AVG_OWN_PIGS			0.95	0.5	0.05	1	0.95	0.95	0.95	0.5	0.25	0.315789	0.9	0.45	0.65	0.9	0.95	0.85	0.1	1	0.8	1	0.688654			0.59322			0.5			0.583333			0.966667			0.766667			0.925
								27	497	281																						73	37		133	49		79	39		77	63		81	55		54	38
								PRE_AVG_NO_PIGS			0.888889	0.4	0.148148	0.703704	0.730769	0.769231	0.952381	0.653846	0.115385	0.259259	0.807692	0.481481	0.346154	0.888889	0.666667	0.592593	0.148148	0.814815	0.407407	0.96	0.565392			0.506849			0.368421			0.493671			0.818182			0.679012			0.703704
								26	479	296																						71	37		128	57		76	37		74	67		78	56		52	42
								PRE_AVG_PRIM_DEG			0.884615	0.416667	0.0384615	0.730769	0.88	0.88	0.952381	0.52	0.2	0.269231	0.92	0.538462	0.52	0.846154	0.769231	0.769231	0.192308	0.846154	0.576923	0.958333	0.617954			0.521127			0.445312			0.486842			0.905405			0.717949			0.807692
								18	341	216																						53	30		90	37		54	34		54	47		54	40		36	28
								PRE_AVG_SEC_DEG			0.944444	0.444444	0.222222	0.944444	0.777778	0.833333	0.941176	0.777778	0.166667	0.333333	0.833333	0.444444	0.388889	1	0.777778	0.611111	0.0555556	0.944444	0.555556	1	0.633431			0.566038			0.411111			0.62963			0.87037			0.740741			0.777778
								3	56	30																						8	5		15	5		9	3		9	7		9	5		6	5
								PRE_AVG_NO_DEG			1	0.666667	0	1	0.666667	0.666667	1	0	0	0	0.333333	0	0.666667	0.666667	1	0.666667	0	1	0.666667	1	0.535714			0.625			0.333333			0.333333			0.777778			0.555556			0.833333
								28	530	346																						82	47		140	63		84	44		84	79		84	62		56	51
								PRE_AVG_1-10/W			0.928571	0.481481	0.0714286	0.857143	0.857143	0.964286	0.928571	0.5	0.214286	0.296296	0.857143	0.464286	0.5	0.892857	0.857143	0.857143	0.107143	0.964286	0.714286	1	0.65283			0.573171			0.45			0.52381			0.940476			0.738095			0.910714
								6	108	59																						15	6		30	11		18	7		15	13		18	14		12	8
								PRE_AVG_10-50/W			0.833333	0	0	0.666667	1	0.6	1	0.5	0	0.333333	0.833333	0.833333	0.666667	0.833333	0.666667	0.666667	0.166667	0.666667	0.166667	1	0.546296			0.4			0.366667			0.388889			0.866667			0.777778			0.666667
								31	587	374																						91	55		155	68		93	46		93	85		93	68		62	52
								PRE_AVG_ALWAYS_MI			0.935484	0.5	0.0645161	0.806452	0.83871	0.903226	0.935484	0.483871	0.193548	0.366667	0.870968	0.419355	0.483871	0.903226	0.870968	0.774194	0.129032	0.903226	0.645161	1	0.637138			0.604396			0.43871			0.494624			0.913978			0.731183			0.83871
								13	233	131																						33	13		63	21		37	22		35	29		39	27		26	19
								PRE_AVG_MI_AROUND_MI			0.846154	0.333333	0.153846	0.846154	0.833333	0.75	1	0.833333	0.0833333	0.0769231	0.75	0.538462	0.416667	0.846154	0.692308	0.615385	0.0769231	0.846154	0.307692	0.909091	0.562232			0.393939			0.333333			0.594595			0.828571			0.692308			0.730769
								3	56	37																						8	4		15	10		9	6		9	7		9	6		6	4
								PRE_AVG_NEVER_MI			1	0.333333	0.333333	1	0.666667	0.666667	1	0.666667	0.333333	0.333333	1	0.666667	0.666667	1	0.333333	0.333333	0.333333	1	1	1	0.660714			0.5			0.666667			0.666667			0.777778			0.666667			0.666667
								14	266	175																						42	25		70	35		42	23		42	36		42	31		28	25
								PRE_AVG_≥1PCC/W			0.857143	0.571429	0.214286	0.928571	0.785714	0.785714	0.928571	0.357143	0.357143	0.285714	0.928571	0.428571	0.357143	0.928571	0.857143	0.785714	0.142857	1	0.857143	1	0.657895			0.595238			0.5			0.547619			0.857143			0.738095			0.892857
								13	238	140																						35	16		65	26		37	19		36	32		39	28		26	19
								PRE_AVG_<1PCC/W			0.923077	0.166667	0.153846	0.692308	0.916667	0.75	1	0.75	0.0833333	0.307692	0.846154	0.461538	0.538462	0.846154	0.846154	0.769231	0.230769	0.692308	0.230769	1	0.588235			0.457143		0.4			0.513514			0.888889			0.717949			0.730769
								12	224	153																						33	19		60	29		36	18		35	35		36	29		24	23
								PRE_AVG_<FEWPCC/YR			1	0.5	0	1	1	1	0.9	0.416667	0.0833333	0.363636	0.75	0.666667	0.833333	0.916667	0.833333	0.916667	0	1	0.833333	1	0.683036			0.575758			0.483333			0.5			1			0.805556			0.958333
								3	56	29																						8	3		15	5		9	5		9	7		9	5		6	4
								PRE_AVG_NEVERPCC			0.666667	0	0	0.333333	0.333333	1	1	1	0.333333	0	1	0.333333	0	1	0.333333	0.333333	0.333333	1	0.333333	1	0.517857			0.375			0.333333			0.555556			0.777778			0.555556			0.666667
[truncated: 2 more columns]

## Sheet: POST VW
Village	Participant ID	post_n_tot_cat1-6	post_sum	post_q1_c1	post_q2_c1	post_q3_c2	post_q4_c3	post_q5_c4	post_q6_c4	post_q7_c1	post_q8_c3	post_q9_c3	post_q10_c1	post_q11_c2	post_q12_c5	post_c13_c2	post_q14_c5	post_q15_c5	post_q16_c6	post_q17_c2	post_q18_c6	post_q19_c2	post_q20_c4	post_result_total	n_c1	post_c1_sum	post_c1_result	n_c2	post_c2_sum	post_c2_result	n_c3	post_c3_sum	post_c3_result	n_c4	post_c4_sum	post_c4_result	n_c5	post_c5_sum	post_c5_result	n_c6	post_c6_sum	post_c6_result	post_q21_POST previous experience	post_q22_POST previous experience
Lusaka	CB01	19	19	1	1	1	1	1	1	1	1	1	1	1	1	1	1	1	1	1	1	1	1	1	3	3	1	5	5	1	3	3	1	3	3	1	3	3	1	2	2	1	C	E
Lusaka	CB02	19	11	1	1	0	1	1	1	1	0	0	0	1	1	1	0	1	1	0	0	0	1	0.578947	3	2	0.666667	5	2	0.4	3	1	0.333333	3	3	1	3	2	0.666667	2	1	0.5	A	D
Lusaka	CB03	18	12	1	NA	0	1	0	1	1	1	1	0	1	1	1	0	1	1	1	1	0	0	0.666667	2	1	0.5	5	3	0.6	3	3	1	3	1	0.333333	3	2	0.666667	2	2	1	B	C,E
Lusaka	CB04	17	13	1	NA	1	1	1	1	NA	1	0	1	1	1	1	1	1	0	0	1	1	0	0.764706	1	1	1	5	4	0.8	3	2	0.666667	3	2	0.666667	3	3	1	2	1	0.5	A	E
Lusaka	CB05	19	18	1	1	1	1	1	1	1	1	1	1	1	1	1	1	1	1	1	1	0	1	0.947368	3	3	1	5	4	0.8	3	3	1	3	3	1	3	3	1	2	2	1	A	D
Lusaka	CB06	19	18	1	1	1	1	1	1	1	1	1	1	1	1	1	1	1	1	1	1	0	1	0.947368	3	3	1	5	4	0.8	3	3	1	3	3	1	3	3	1	2	2	1	A	D
Lusaka	CB07	19	19	1	1	1	1	1	1	1	1	1	1	1	1	1	1	1	1	1	1	1	1	1	3	3	1	5	5	1	3	3	1	3	3	1	3	3	1	2	2	1	A	D
Lusaka	CB08	17	16	1	1	NA	1	1	1	NA	1	1	1	1	1	1	1	1	1	1	1	0	1	0.941176	2	2	1	4	3	0.75	3	3	1	3	3	1	3	3	1	2	2	1	A	D
Lusaka	CB09	18	14	1	NA	1	1	1	1	1	0	1	0	1	1	1	1	1	1	0	1	0	1	0.777778	2	1	0.5	5	3	0.6	3	2	0.666667	3	3	1	3	3	1	2	2	1	C	D
Lusaka	CB10	19	17	1	1	1	1	1	0	1	1	1	1	1	1	1	1	1	1	1	1	0	1	0.894737	3	3	1	5	4	0.8	3	3	1	3	2	0.666667	3	3	1	2	2	1	C	C,D
Lusaka	CB11	19	14	1	1	1	1	0	1	1	1	1	1	1	1	1	1	0	1	0	1	0	0	0.736842	3	3	1	5	3	0.6	3	3	1	3	1	0.333333	3	2	0.666667	2	2	1	C	D
Lusaka	CB12	19	12	1	1	0	1	0	1	1	1	0	1	1	1	0	1	1	0	1	1	0	0	0.631579	3	3	1	5	2	0.4	3	2	0.666667	3	1	0.333333	3	3	1	2	1	0.5	C	D
Lusaka	CB13	18	5	1	1	0	1	0	1	NA	0	0	0	0	1	0	0	1	0	0	0	0	0	0.277778	2	1	0.5	5	0	0	3	1	0.333333	3	1	0.333333	3	2	0.666667	2	0	0	NA	A
Lusaka	CB14	18	9	1	0	1	1	1	1	NA	0	1	0	1	1	1	1	0	0	0	0	0	0	0.5	2	0	0	5	3	0.6	3	2	0.666667	3	2	0.666667	3	2	0.666667	2	0	0	B	D
Lusaka	CB15	19	14	0	1	1	1	1	1	1	0	0	1	1	1	1	1	1	1	0	1	0	0	0.736842	3	3	1	5	3	0.6	3	1	0.333333	3	2	0.666667	3	3	1	2	2	1	B	C,E
Lusaka	CB16	19	15	1	1	1	1	0	1	1	1	1	1	1	1	0	1	1	1	0	1	0	1	0.789474	3	3	1	5	2	0.4	3	3	1	3	2	0.666667	3	3	1	2	2	1	A	E
Lusaka	CB17	19	18	1	1	1	1	1	1	1	1	1	1	1	1	1	1	1	1	0	1	1	1	0.947368	3	3	1	5	4	0.8	3	3	1	3	3	1	3	3	1	2	2	1	B	E
Lusaka	CB18	19	17	1	1	1	1	1	1	1	1	1	1	1	1	1	1	1	1	0	1	0	1	0.894737	3	3	1	5	3	0.6	3	3	1	3	3	1	3	3	1	2	2	1	B	D,E
Lusaka	CB19	19	18	1	1	1	1	1	1	1	1	1	1	1	1	1	1	1	1	1	1	0	1	0.947368	3	3	1	5	4	0.8	3	3	1	3	3	1	3	3	1	2	2	1	B	E
Lusaka	CB20	18	15	1	1	1	1	1	1	NA	1	0	1	1	1	1	1	1	0	0	1	1	1	0.833333	2	2	1	5	4	0.8	3	2	0.666667	3	3	1	3	3	1	2	1	0.5	B	E
Lusaka	CB21	19	18	1	1	1	1	1	1	1	1	1	1	1	1	1	1	1	1	0	1	1	1	0.947368	3	3	1	5	4	0.8	3	3	1	3	3	1	3	3	1	2	2	1	B	E
Lusaka	CB22	19	16	1	1	1	1	1	1	0	1	1	1	1	1	1	1	1	1	0	1	0	1	0.842105	3	2	0.666667	5	3	0.6	3	3	1	3	3	1	3	3	1	2	2	1	A	D,E
Lusaka	CB23	19	17	1	1	1	1	1	1	1	1	1	1	1	1	1	1	1	1	0	1	0	1	0.894737	3	3	1	5	3	0.6	3	3	1	3	3	1	3	3	1	2	2	1	B	A,C,D
Lusaka	CB24	19	14	1	1	1	0	0	1	0	1	1	1	0	1	0	1	1	1	1	1	1	1	0.736842	3	2	0.666667	5	3	0.6	3	2	0.666667	3	2	0.666667	3	3	1	2	2	1	A	B
Lusaka	CB25	19	17	1	1	1	1	0	1	1	1	1	1	1	1	0	1	1	1	1	1	1	1	0.894737	3	3	1	5	4	0.8	3	3	1	3	2	0.666667	3	3	1	2	2	1	A	B,D
Katete	KT01	18	16	1	NA	0	1	1	1	1	1	1	1	1	1	1	1	1	1	0	1	1	1	0.888889	2	2	1	5	3	0.6	3	3	1	3	3	1	3	3	1	2	2	1	A	C,E
Katete	KT02	19	16	1	1	1	1	0	1	1	1	1	1	1	1	1	1	1	1	0	1	0	1	0.842105	3	3	1	5	3	0.6	3	3	1	3	2	0.666667	3	3	1	2	2	1	A	D,E
Katete	KT03	19	18	1	1	1	1	1	1	1	1	1	1	1	1	1	1	1	1	0	1	1	1	0.947368	3	3	1	5	4	0.8	3	3	1	3	3	1	3	3	1	2	2	1	C	D,E
Katete	KT04	19	12	1	1	0	1	1	1	1	0	0	1	1	0	0	1	1	0	0	1	1	1	0.631579	3	3	1	5	2	0.4	3	1	0.333333	3	3	1	3	2	0.666667	2	1	0.5	A	D
Katete	KT05	19	17	1	1	1	1	1	0	1	1	1	1	1	1	1	1	1	1	0	1	1	1	0.894737	3	3	1	5	4	0.8	3	3	1	3	2	0.666667	3	3	1	2	2	1	A	D,E
Katete	KT06	19	17	0	1	1	1	1	1	1	1	0	1	1	1	1	1	1	1	0	1	1	1	0.894737	3	3	1	5	4	0.8	3	2	0.666667	3	3	1	3	3	1	2	2	1	A	E
Katete	KT07	19	16	1	1	1	1	1	0	1	1	1	1	1	1	0	1	1	1	1	1	0	1	0.842105	3	3	1	5	3	0.6	3	3	1	3	2	0.666667	3	3	1	2	2	1	A	E
Katete	KT08	19	12	1	1	0	1	1	0	1	0	0	1	1	0	1	0	1	1	0	1	1	1	0.631579	3	3	1	5	3	0.6	3	1	0.333333	3	2	0.666667	3	1	0.333333	2	2	1	B	D
Katete	KT09	19	15	1	1	1	1	1	1	1	0	0	1	1	1	1	1	1	1	0	1	0	1	0.789474	3	3	1	5	3	0.6	3	1	0.333333	3	3	1	3	3	1	2	2	1	A	E
Katete	KT10	19	17	1	1	1	1	1	1	1	1	1	1	1	1	1	1	1	1	0	1	0	1	0.894737	3	3	1	5	3	0.6	3	3	1	3	3	1	3	3	1	2	2	1	A	D,E
Katete	KT11	19	17	1	1	1	1	1	1	1	1	1	1	1	1	1	1	1	1	0	1	0	1	0.894737	3	3	1	5	3	0.6	3	3	1	3	3	1	3	3	1	2	2	1	A	D,E
Katete	KT12	19	17	1	1	1	1	1	1	1	1	1	1	1	1	1	1	1	1	0	1	0	1	0.894737	3	3	1	5	3	0.6	3	3	1	3	3	1	3	3	1	2	2	1	A	E
Katete	KT13	19	17	1	1	1	1	1	1	1	1	1	1	1	1	1	1	1	1	0	1	0	1	0.894737	3	3	1	5	3	0.6	3	3	1	3	3	1	3	3	1	2	2	1	A	E
Katete	KT14	19	18	1	1	1	1	1	1	1	1	1	1	1	1	1	1	1	1	0	1	1	1	0.947368	3	3	1	5	4	0.8	3	3	1	3	3	1	3	3	1	2	2	1	C	E
Katete	KT15	19	10	0	1	1	1	1	0	0	0	1	1	0	0	1	0	1	1	0	1	0	0	0.526316	3	2	0.666667	5	2	0.4	3	2	0.666667	3	1	0.333333	3	1	0.333333	2	2	1	D	D
Katete	KT16	19	17	1	1	1	1	1	1	1	1	1	1	1	1	1	1	1	0	0	1	1	1	0.894737	3	3	1	5	4	0.8	3	3	1	3	3	1	3	3	1	2	1	0.5	C	D
Katete	KT17	19	16	1	1	1	1	0	0	1	1	1	1	1	1	1	1	1	1	0	1	1	1	0.842105	3	3	1	5	4	0.8	3	3	1	3	1	0.333333	3	3	1	2	2	1	C	D
Katete	KT18	19	17	1	1	1	1	1	1	1	1	1	1	1	1	0	0	1	1	1	1	1	1	0.894737	3	3	1	5	4	0.8	3	3	1	3	3	1	3	2	0.666667	2	2	1	B	D
Katete	KT19	19	15	1	1	1	1	1	0	1	1	1	0	1	1	0	1	1	1	0	1	1	1	0.789474	3	2	0.666667	5	3	0.6	3	3	1	3	2	0.666667	3	3	1	2	2	1	B	D
Katete	KT20	19	16	1	1	1	1	1	1	1	1	1	1	1	1	0	1	1	1	0	1	0	1	0.842105	3	3	1	5	2	0.4	3	3	1	3	3	1	3	3	1	2	2	1	A	D,E
Katete	KT21	19	17	1	1	1	1	1	1	1	1	1	1	1	1	1	1	1	1	0	1	0	1	0.894737	3	3	1	5	3	0.6	3	3	1	3	3	1	3	3	1	2	2	1	B	E
Katete	KT22	19	18	1	1	1	1	1	1	1	1	1	1	1	1	1	1	1	1	1	1	0	1	0.947368	3	3	1	5	4	0.8	3	3	1	3	3	1	3	3	1	2	2	1	A	E
	25	466	376																						67	59		124	82		75	63		75	60		75	70		50	42
	LUS_POST_AVG:			0.96	0.954545	0.833333	0.96	0.72	0.96	0.9	0.8	0.76	0.8	0.92	1	0.8	0.88	0.92	0.8	0.44	0.88	0.32	0.72	0.806867			0.880597			0.66129			0.84			0.8			0.933333			0.84
	12	221	169																						30	26		59	37		36	29		36	26		36	32		24	19
	LUS_POST_AVG_AB:			1	1	0.636364	1	0.666667	0.916667	1	0.75	0.666667	0.666667	0.916667	1	0.833333	0.75	0.916667	0.75	0.583333	0.833333	0.166667	0.583333	0.764706			0.866667			0.627119			0.805556			0.722222			0.888889			0.791667
	13	245	207																						37	33		65	45		39	34		39	34		39	38		26	23
	LUS_POST_AVG_REST:			0.923077	0.923077	1	0.923077	0.769231	1	0.818182	0.846154	0.846154	0.923077	0.923077	1	0.769231	1	0.923077	0.846154	0.307692	0.923077	0.461538	0.846154	0.844898			0.891892			0.692308			0.871795			0.871795			0.974359			0.884615
	22	417	351																						65	63		110	71		66	58		66	57		66	60		44	42
	KAT_POST_AVG:			0.909091	1	0.863636	1	0.909091	0.727273	0.954545	0.818182	0.818182	0.954545	0.954545	0.863636	0.772727	0.863636	1	0.909091	0.136364	1	0.5	0.954545	0.841727			0.969231			0.645455			0.878788			0.863636			0.909091			0.954545
	47	883	727																						132	122		234	153		141	121		141	117		141	130		94	84
	POST_AVG:			0.93617	0.976744	0.847826	0.978723	0.808511	0.851064	0.928571	0.808511	0.787234	0.87234	0.93617	0.93617	0.787234	0.87234	0.957447	0.851064	0.297872	0.93617	0.404255	0.829787	0.82333			0.924242			0.653846			0.858156			0.829787			0.921986			0.893617
	4	74	56																						10	8		20	14		12	8		12	10		12	11		8	5
	POST_AVG_F			0.75	0.75	1	1	1	1	1	0.5	0.5	0.75	1	1	1	1	0.75	0.5	0	0.75	0.5	0.5	0.756757			0.8			0.7			0.666667			0.833333			0.916667			0.625
	43	809	671																						122	114		214	139		129	113		129	107		129	119		86	79
	POST_AVG_M			0.953488	1	0.833333	0.976744	0.790698	0.837209	0.925	0.837209	0.813953	0.883721	0.930233	0.930233	0.767442	0.860465	0.976744	0.883721	0.325581	0.953488	0.395349	0.860465	0.829419			0.934426			0.649533			0.875969			0.829457			0.922481			0.918605
	20	379	324																						59	58		100	67		60	52		60	54		60	55		40	38
	POST_AVG_OWN_PIGS			0.9	1	0.85	1	0.9	0.85	0.95	0.8	0.8	1	0.95	0.85	0.85	0.9	1	0.9	0.15	1	0.55	0.95	0.854881			0.983051			0.67			0.866667			0.9			0.916667			0.95
	27	504	403																						73	64		134	86		81	69		81	63		81	75		54	46
	POST_AVG_NO_PIGS			0.962963	0.958333	0.846154	0.962963	0.740741	0.851852	0.909091	0.814815	0.777778	0.777778	0.925926	1	0.740741	0.851852	0.925926	0.814815	0.407407	0.888889	0.296296	0.740741	0.799603			0.876712			0.641791			0.851852			0.777778			0.925926			0.851852
	26	484	372																						69	61		129	78		78	61		78	61		78	68		52	43
	POST_AVG_PRIM_DEG			0.884615	0.954545	0.72	1	0.846154	0.807692	0.952381	0.692308	0.653846	0.769231	0.923077	0.884615	0.769231	0.807692	0.923077	0.769231	0.192308	0.884615	0.423077	0.692308	0.768595			0.884058			0.604651			0.782051			0.782051			0.871795			0.826923
	18	342	306																						54	52		90	64		54	53		54	47		54	54		36	36
	POST_AVG_SEC_DEG			1	1	1	0.944444	0.722222	0.888889	0.888889	1	1	1	0.944444	1	0.833333	1	1	1	0.444444	1	0.333333	1	0.894737			0.962963			0.711111			0.981481			0.87037			1			1
	3	57	49																						9	9		15	11		9	7		9	9		9	8		6	5
	POST_AVG_NO_DEG			1	1	1	1	1	1	1	0.666667	0.666667	1	1	1	0.666667	0.666667	1	0.666667	0.333333	1	0.666667	1	0.859649			1			0.733333			0.777778			1			0.888889			0.833333
	28	529	443																						81	79		140	92		84	74		84	69		84	77		56	52
	POST_AVG_1-10/W			0.928571	1	0.857143	1	0.857143	0.75	0.962963	0.857143	0.785714	0.964286	0.964286	0.892857	0.785714	0.892857	0.964286	0.857143	0.25	1	0.428571	0.857143	0.837429			0.975309			0.657143			0.880952			0.821429			0.916667			0.928571
	6	109	77																						14	10		29	16		18	13		18	14		18	15		12	9
	POST_AVG_10-50/W			1	1	0.4	1	0.666667	1	1	0.5	0.666667	0.333333	0.833333	1	0.833333	0.5	1	0.833333	0.5	0.666667	0.166667	0.666667	0.706422			0.714286			0.551724			0.722222			0.777778			0.833333			0.75
	31	585	482																						89	85		155	100		93	81		93	75		93	84		62	57
	POST_AVG_ALWAYS_MI			0.935484	1	0.806452	1	0.806452	0.774194	0.966667	0.83871	0.774194	0.903226	0.967742	0.903226	0.774194	0.83871	0.967742	0.870968	0.258065	0.967742	0.419355	0.83871	0.823932			0.955056			0.645161			0.870968			0.806452			0.903226			0.919355
	13	241	192																						34	28		64	41		39	31		39	34		39	37		26	21
	POST_AVG_MI_AROUND_MI			0.923077	0.916667	0.916667	0.923077	0.846154	1	0.777778	0.692308	0.769231	0.769231	0.846154	1	0.846154	0.923077	0.923077	0.769231	0.307692	0.846154	0.307692	0.769231	0.79668			0.823529			0.640625			0.794872			0.871795			0.948718			0.807692
	3	57	53																						9	9		15	12		9	9		9	8		9	9		6	6
	POST_AVG_NEVER_MI			1	1	1	1	0.666667	1	1	1	1	1	1	1	0.666667	1	1	1	0.666667	1	0.666667	1	0.929825			1			0.8			1			0.888889			1			1
	23	413	351																						62	59		109	70		66	58		66	59		66	64		44	41
	POST_AVG_≥1PCC/W			1	1	0.857143	0.954545	0.818182	0.909091	0.9	0.863636	0.818182	0.954545	0.954545	0.954545	0.727273	0.954545	1	0.909091	0.363636	0.954545	0.318182	0.954545	0.849879			0.951613			0.642202			0.878788			0.893939			0.969697			0.931818
	13	244	199																						36	32		65	44		39	33		39	33		39	34		26	23
	POST_AVG_<1PCC/W			0.923077	0.916667	0.846154	1	0.923077	0.846154	1	0.769231	0.769231	0.769231	1	0.923077	0.846154	0.769231	0.923077	0.846154	0.230769	0.923077	0.461538	0.769231	0.815574			0.888889			0.676923			0.846154			0.846154			0.871795			0.884615
	9	170	145																						26	25		45	33		27	25		27	20		27	26		18	16
	POST_AVG_<FEWPCC/YR			1	1	0.888889	1	0.666667	0.777778	1	0.888889	0.888889	0.888889	1	1	0.888889	1	0.888889	0.777778	0.333333	1	0.555556	0.777778	0.852941			0.961538			0.733333			0.925926			0.740741			0.962963			0.888889
	1
	POST_AVG_NEVERPCC
	24
	POST_LUS_PREV	≥1PCC/W	10	0.416667
		<1PCC/W	9	0.375
		<FEWPCC/YR	5	0.208333
		NEVERPCC	0	0
		DON'T KNOW	0
		NA	1
		Absent	0
	22
	POST_KAT_PREV	≥1PCC/W	13	0.590909
		<1PCC/W	4	0.181818
		<FEWPCC/YR	4	0.181818
		NEVERPCC	1	0.0454545
		DON'T KNOW	0
		NA	0
		Absent	0
	46
	POST_PREV	≥1PCC/W	23	0.5
		<1PCC/W	13	0.282609
		<FEWPCC/YR	9	0.195652
		NEVERPCC	1	0.0217391
		DON'T KNOW	0
		NA	1
		Absent	0
	Participants	47
	Minimum score participant	0.277778
	Maximum score participant	1
	Average score participants	0.822347
	Less than 50% c1-6 (All Lusaka)	1	0.0212766
	75% or more c1-6	36	0.765957

## Sheet: POST3W VW
Village	Participant ID	Age	Job	post3w_n_tot_cat1-6	post3w_sum	post3w_q1_c1	post3w_q2_c1	post3w_q3_c2	post3w_q4_c3	post3w_q5_c4	post3w_q6_c4	post3w_q7_c1	post3w_q8_c3	post3w_q9_c3	post3w_q10_c1	post3w_q11_c2	post3w_q12_c5	post3w_c13_c2	post3w_q14_c5	post3w_q15_c5	post3w_q16_c6	post3w_q17_c2	post3w_q18_c6	post3w_q19_c2	post3w_q20_c4	post3w_result_total	n_c1	post3w_c1_sum	post3w_c1_result	n_c2	post3w_c2_sum	post3w_c2_result	n_c3	post3w_c3_sum	post3w_c3_result	n_c4	post3w_c4_sum	post3w_c4_result	n_c5	post3w_c5_sum	post3w_c5_result	n_c6	post3w_c6_sum	post3w_c6_result	post3w_q21_POST3Wvious experience	post3w_q22_POST3Wvious experience
Lusaka	CB01	30	Trader	19	19	1	1	1	1	1	1	1	1	1	1	1	1	1	1	1	1	1	1	1	1	1	3	3	1	5	5	1	3	3	1	3	3	1	3	3	1	2	2	1	C	E
Lusaka	CB02	29	Abattoir worker	19	14	1	1	1	1	1	1	1	0	1	1	1	1	0	1	1	0	1	1	0	0	0.736842	3	3	1	5	3	0.6	3	2	0.666667	3	2	0.666667	3	3	1	2	1	0.5	B	D
Lusaka	CB03	41	Abattoir worker	19	18	1	1	1	1	1	1	1	1	1	1	1	1	1	1	1	1	0	1	1	1	0.947368	3	3	1	5	4	0.8	3	3	1	3	3	1	3	3	1	2	2	1	B	D,E
Lusaka	CB04	32	Abattoir worker	19	17	1	1	1	1	1	1	1	1	1	1	1	1	1	1	1	1	0	1	0	1	0.894737	3	3	1	5	3	0.6	3	3	1	3	3	1	3	3	1	2	2	1	A	E
Lusaka	CB05	31	Abattoir worker	19	18	1	1	1	1	1	1	1	1	1	1	1	1	1	1	1	1	1	1	0	1	0.947368	3	3	1	5	4	0.8	3	3	1	3	3	1	3	3	1	2	2	1	A	D
Lusaka	CB06	31	Abattoir worker	19	18	1	1	1	1	1	1	1	1	1	1	1	1	1	1	1	1	1	1	0	1	0.947368	3	3	1	5	4	0.8	3	3	1	3	3	1	3	3	1	2	2	1	B	D
Lusaka	CB07	35	Abattoir worker	19	9	1	0	1	0	0	1	0	1	0	1	1	1	0	1	1	0	0	0	0	1	0.473684	3	1	0.333333	5	2	0.4	3	1	0.333333	3	2	0.666667	3	3	1	2	0	0	B	C
Lusaka	CB08	30	Abattoir worker	19	18	1	1	1	1	1	1	1	1	1	1	1	1	1	1	1	1	1	1	0	1	0.947368	3	3	1	5	4	0.8	3	3	1	3	3	1	3	3	1	2	2	1	A	D
Lusaka	CB09	32	Abattoir worker	19	13	0	1	0	1	1	1	1	1	0	0	1	0	1	1	1	0	1	1	0	1	0.684211	3	2	0.666667	5	3	0.6	3	2	0.666667	3	3	1	3	2	0.666667	2	1	0.5	C	D
Lusaka	CB10	35	Abattoir worker	19	18	1	1	1	1	1	1	1	1	1	1	1	1	1	1	1	1	1	1	0	1	0.947368	3	3	1	5	4	0.8	3	3	1	3	3	1	3	3	1	2	2	1	A	D
Lusaka	CB11	30	Abattoir worker	19	16	1	1	0	1	1	1	1	1	1	1	1	1	1	1	1	1	0	1	0	1	0.842105	3	3	1	5	2	0.4	3	3	1	3	3	1	3	3	1	2	2	1	B	D,E
Lusaka	CB12	28	Abattoir worker	19	16	1	0	0	1	1	1	1	1	1	1	1	1	1	1	1	1	1	1	0	1	0.842105	3	2	0.666667	5	3	0.6	3	3	1	3	3	1	3	3	1	2	2	1	B	D
Lusaka	CB13	NA	Abattoir worker	19	11	0	1	1	1	1	1	0	0	0	0	1	0	0	1	1	0	1	1	0	1	0.578947	3	1	0.333333	5	3	0.6	3	1	0.333333	3	3	1	3	2	0.666667	2	1	0.5	A	A,D
Lusaka	CB14	52	Member	19	15	1	0	1	1	1	1	1	1	1	0	1	1	1	1	1	1	0	1	0	1	0.789474	3	1	0.333333	5	3	0.6	3	3	1	3	3	1	3	3	1	2	2	1	A	E
Lusaka	CB15	52	Member	19	16	1	1	1	1	1	1	1	1	1	1	1	0	1	1	1	1	1	1	0	0	0.842105	3	3	1	5	4	0.8	3	3	1	3	2	0.666667	3	2	0.666667	2	2	1	B	C,E
Lusaka	CB16	Absent	Trader	Absent	Absent	Absent	Absent	Absent	Absent	Absent	Absent	Absent	Absent	Absent	Absent	Absent	Absent	Absent	Absent	Absent	Absent	Absent	Absent	Absent	Absent	Absent	Absent	Absent	Absent	Absent	Absent	Absent	Absent	Absent	Absent	Absent	Absent	Absent	Absent	Absent	Absent	Absent	Absent	Absent	Absent	Absent
Lusaka	CB17	43	Trader	19	17	1	1	1	1	1	1	1	1	1	1	1	1	1	1	1	1	0	1	0	1	0.894737	3	3	1	5	3	0.6	3	3	1	3	3	1	3	3	1	2	2	1	A	E
Lusaka	CB18	39	Trader	19	17	1	1	1	1	1	1	1	1	1	1	1	1	1	1	1	1	0	1	0	1	0.894737	3	3	1	5	3	0.6	3	3	1	3	3	1	3	3	1	2	2	1	B	D,E
Lusaka	CB19	40	Cashier	19	18	1	1	1	1	1	1	1	1	1	1	1	1	1	1	1	1	1	1	0	1	0.947368	3	3	1	5	4	0.8	3	3	1	3	3	1	3	3	1	2	2	1	C	E
Lusaka	CB20	42	Trader	18	15	1	1	1	1	1	1	0	NA	1	1	1	1	1	1	1	1	0	1	0	1	0.833333	3	2	0.666667	5	3	0.6	2	2	1	3	3	1	3	3	1	2	2	1	D	NA
Lusaka	CB21	38	Trader	19	18	1	1	1	1	1	1	1	1	1	1	1	1	1	1	1	1	0	1	1	1	0.947368	3	3	1	5	4	0.8	3	3	1	3	3	1	3	3	1	2	2	1	A	E
Lusaka	CB22	34	Trader	19	17	1	1	1	1	1	1	1	1	1	1	1	1	1	1	1	1	0	1	0	1	0.894737	3	3	1	5	3	0.6	3	3	1	3	3	1	3	3	1	2	2	1	A	D,E
Lusaka	CB23	28	Trader	19	17	1	1	1	1	1	1	1	1	1	1	1	1	1	1	1	1	0	1	0	1	0.894737	3	3	1	5	3	0.6	3	3	1	3	3	1	3	3	1	2	2	1	A	D
Lusaka	CB24	45	Trader	19	16	1	0	1	1	1	1	1	1	1	1	1	1	1	1	1	1	0	1	0	1	0.842105	3	2	0.666667	5	3	0.6	3	3	1	3	3	1	3	3	1	2	2	1	A	B
Lusaka	CB25	NA	Trader	19	17	1	1	1	1	1	1	1	1	1	1	1	1	1	1	1	1	0	1	0	1	0.894737	3	3	1	5	3	0.6	3	3	1	3	3	1	3	3	1	2	2	1	A	D
Katete	KT01	43	Pig trader and slaughterer	19	17	1	1	1	1	1	1	1	1	0	1	1	1	1	1	1	1	0	1	1	1	0.894737	3	3	1	5	4	0.8	3	2	0.666667	3	3	1	3	3	1	2	2	1	A,C,E	A
Katete	KT02	Absent	Pig trader and slaughterer	Absent	Absent	Absent	Absent	Absent	Absent	Absent	Absent	Absent	Absent	Absent	Absent	Absent	Absent	Absent	Absent	Absent	Absent	Absent	Absent	Absent	Absent	Absent	Absent	Absent	Absent	Absent	Absent	Absent	Absent	Absent	Absent	Absent	Absent	Absent	Absent	Absent	Absent	Absent	Absent	Absent	Absent	Absent
Katete	KT03	40	Pig trader and slaughterer	19	17	1	1	1	1	1	1	1	1	1	1	1	1	1	1	1	1	0	1	0	1	0.894737	3	3	1	5	3	0.6	3	3	1	3	3	1	3	3	1	2	2	1	C	D,E
Katete	KT04	35	Pig trader and slaughterer	19	17	1	1	0	1	1	1	1	1	0	1	1	1	1	1	1	1	1	1	1	1	0.894737	3	3	1	5	4	0.8	3	2	0.666667	3	3	1	3	3	1	2	2	1	C	C
Katete	KT05	40	Pig trader and slaughterer	19	17	1	1	1	1	1	1	1	1	1	1	1	1	1	1	1	1	0	1	0	1	0.894737	3	3	1	5	3	0.6	3	3	1	3	3	1	3	3	1	2	2	1	C	D,E
Katete	KT06	45	Pig trader and slaughterer	19	16	1	1	1	1	1	1	1	0	1	1	1	1	1	1	1	1	0	1	0	1	0.842105	3	3	1	5	3	0.6	3	2	0.666667	3	3	1	3	3	1	2	2	1	A	E
Katete	KT07	46	Pig trader and slaughterer	19	17	1	1	1	1	1	1	1	1	1	1	1	1	0	1	1	1	1	1	0	1	0.894737	3	3	1	5	3	0.6	3	3	1	3	3	1	3	3	1	2	2	1	B	B,D
Katete	KT08	31	Pig trader and slaughterer	19	14	1	1	0	1	1	1	1	1	1	0	1	1	1	0	1	1	0	1	0	1	0.736842	3	2	0.666667	5	2	0.4	3	3	1	3	3	1	3	2	0.666667	2	2	1	B	D,E
Katete	KT09	34	Pig trader and slaughterer	19	13	1	1	1	1	1	1	0	1	1	1	1	1	0	1	1	0	0	1	0	0	0.684211	3	2	0.666667	5	2	0.4	3	3	1	3	2	0.666667	3	3	1	2	1	0.5	B	D
Katete	KT10	40	Pig trader and slaughterer	19	17	1	1	1	1	1	1	1	1	1	1	1	1	1	1	1	1	0	1	0	1	0.894737	3	3	1	5	3	0.6	3	3	1	3	3	1	3	3	1	2	2	1	B	D,E
Katete	KT11	38	Pig trader and slaughterer	19	16	1	1	1	1	1	1	1	1	1	1	1	1	1	1	1	0	0	1	0	1	0.842105	3	3	1	5	3	0.6	3	3	1	3	3	1	3	3	1	2	1	0.5	B	D,E
Katete	KT12	22	Pig trader and slaughterer	19	18	1	1	1	1	1	1	1	1	1	1	1	1	1	1	1	1	1	1	0	1	0.947368	3	3	1	5	4	0.8	3	3	1	3	3	1	3	3	1	2	2	1	A	E
Katete	KT13	31	Pig trader and slaughterer	19	17	1	1	1	1	1	1	1	1	1	1	1	1	1	1	1	1	0	1	0	1	0.894737	3	3	1	5	3	0.6	3	3	1	3	3	1	3	3	1	2	2	1	A	E
Katete	KT14	Absent	Pig trader and slaughterer	Absent	Absent	Absent	Absent	Absent	Absent	Absent	Absent	Absent	Absent	Absent	Absent	Absent	Absent	Absent	Absent	Absent	Absent	Absent	Absent	Absent	Absent	Absent	Absent	Absent	Absent	Absent	Absent	Absent	Absent	Absent	Absent	Absent	Absent	Absent	Absent	Absent	Absent	Absent	Absent	Absent	Absent	Absent
Katete	KT15	51	Pig trader and slaughterer	19	14	1	1	1	1	1	1	1	1	1	1	1	1	0	1	1	0	0	1	0	0	0.736842	3	3	1	5	2	0.4	3	3	1	3	2	0.666667	3	3	1	2	1	0.5	B	E
Katete	KT16	27	Pig trader and slaughterer	19	16	1	1	0	1	1	1	1	1	1	1	1	1	1	1	1	1	0	1	0	1	0.842105	3	3	1	5	2	0.4	3	3	1	3	3	1	3	3	1	2	2	1	C	E
Katete	KT17	34	Pig trader and slaughterer	19	17	1	1	1	1	1	1	1	1	1	1	1	1	1	1	1	1	0	1	0	1	0.894737	3	3	1	5	3	0.6	3	3	1	3	3	1	3	3	1	2	2	1	A	D,E
Katete	KT18	33	Pig trader and slaughterer	19	14	1	1	1	1	1	1	1	0	1	0	1	1	0	1	1	1	0	1	0	1	0.736842	3	2	0.666667	5	2	0.4	3	2	0.666667	3	3	1	3	3	1	2	2	1	B	D
Katete	KT19	Absent	Pig trader and slaughterer	Absent	Absent	Absent	Absent	Absent	Absent	Absent	Absent	Absent	Absent	Absent	Absent	Absent	Absent	Absent	Absent	Absent	Absent	Absent	Absent	Absent	Absent	Absent	Absent	Absent	Absent	Absent	Absent	Absent	Absent	Absent	Absent	Absent	Absent	Absent	Absent	Absent	Absent	Absent	Absent	Absent	Absent	Absent
Katete	KT20	31	Pig trader and slaughterer	19	16	1	1	1	1	1	1	1	1	1	0	1	1	1	1	1	1	0	1	0	1	0.842105	3	2	0.666667	5	3	0.6	3	3	1	3	3	1	3	3	1	2	2	1	B	D,E
Katete	KT21	37	Pig trader and slaughterer	19	14	1	1	0	1	1	1	1	0	1	0	1	1	1	1	1	1	0	1	0	1	0.736842	3	2	0.666667	5	2	0.4	3	2	0.666667	3	3	1	3	3	1	2	2	1	B	D,E
Katete	KT22	30	Pig trader and slaughterer	19	17	1	1	1	1	1	1	1	1	1	1	1	1	1	1	1	1	0	1	0	1	0.894737	3	3	1	5	3	0.6	3	3	1	3	3	1	3	3	1	2	2	1	C	D,E
Participants	43
Lusaka	24		24	455	388																						72	62		120	80		71	65		72	69		72	69		48	43
Katete	19		LUS_POST3W_AVG:			0.916667	0.833333	0.875	0.958333	0.958333	1	0.875	0.913043	0.875	0.875	1	0.875	0.875	1	1	0.833333	0.458333	0.958333	0.125	0.916667	0.852747			0.861111			0.666667			0.915493			0.958333			0.958333			0.895833
Male	39
Female	4		12	228	186																						36	30		60	39		36	30		36	34		36	34		24	19
Max age	52		LUS_POST3W_AVG_AB:			0.833333	0.833333	0.75	0.916667	0.916667	1	0.833333	0.833333	0.75	0.833333	1	0.833333	0.75	1	1	0.666667	0.666667	0.916667	0.0833333	0.916667	0.815789			0.833333			0.65			0.833333			0.944444			0.944444			0.791667
Min age	22
Avg age	36.2195		12	227	202																						36	32		60	41		35	35		36	35		36	35		24	24
Trader	9		LUS_POST3W_AVG_REST:			1	0.833333	1	1	1	1	0.916667	1	1	0.916667	1	0.916667	1	1	1	1	0.25	1	0.166667	0.916667	0.889868			0.888889			0.683333			1			0.972222			0.972222			1
Abattoir worker	12
Member	2		19	361	304																						57	52		95	54		57	52		57	55		57	56		38	35
Cashier	1		KAT_POST3W_AVG:			1	1	0.789474	1	1	1	0.947368	0.842105	0.894737	0.789474	1	1	0.789474	0.947368	1	0.842105	0.157895	1	0.105263	0.894737	0.842105			0.912281			0.568421			0.912281			0.964912			0.982456			0.921053
Pig trader+ slaughterer	19
Minimum score participant	0.473684		43	816	692																						129	114		215	134		128	117		129	124		129	125		86	78
Maximum score participant	1		POST3W_AVG:			0.953488	0.906977	0.837209	0.976744	0.976744	1	0.906977	0.880952	0.883721	0.837209	1	0.930233	0.837209	0.976744	1	0.837209	0.325581	0.976744	0.116279	0.906977	0.848039			0.883721			0.623256			0.914062			0.96124			0.968992			0.906977
Average score participants	0.848021
Less than 50% c1-6	1	0.0232558	4	75	64																						12	9		20	14		11	11		12	11		12	11		8	8
75% or more c1-6	34	0.790698	POST3W_AVG_F			1	0.75	1	1	1	1	0.75	1	1	0.75	1	0.75	1	1	1	1	0.25	1	0.25	0.75	0.853333			0.75			0.7			1			0.916667			0.916667			1
			39	741	628																						117	105		195	120		117	106		117	113		117	114		78	70
			POST3W_AVG_M			0.948718	0.923077	0.820513	0.974359	0.974359	1	0.923077	0.871795	0.871795	0.846154	1	0.948718	0.820513	0.974359	1	0.820513	0.333333	0.974359	0.102564	0.923077	0.847503			0.897436			0.615385			0.905983			0.965812			0.974359			0.897436
			18	342	293																						54	50		90	54		54	50		54	52		54	53		36	34
			POST3W_AVG_OWN_PIGS			1	1	0.777778	1	1	1	0.944444	0.888889	0.888889	0.833333	1	1	0.888889	0.944444	1	0.888889	0.166667	1	0.166667	0.888889	0.856725			0.925926			0.6			0.925926			0.962963			0.981481			0.944444
			25	474	399																						75	64		125	80		74	67		75	72		75	72		50	44
			POST3W_AVG_NO_PIGS			0.92	0.84	0.88	0.96	0.96	1	0.88	0.875	0.88	0.84	1	0.88	0.8	1	1	0.8	0.44	0.96	0.08	0.92	0.841772			0.853333			0.64			0.905405			0.96			0.96			0.88
			24	455	371																						72	60		120	73		71	61		72	68		72	68		48	41
			POST3W_AVG_PRIM_DEG			0.916667	0.875	0.75	0.958333	0.958333	1	0.875	0.826087	0.791667	0.75	1	0.875	0.791667	0.958333	1	0.75	0.375	0.958333	0.125	0.875	0.815385			0.833333			0.608333			0.859155			0.944444			0.944444			0.854167
			16	304	278																						48	47		80	55		48	48		48	48		48	48		32	32
			POST3W_AVG_SEC_DEG			1	0.9375	1	1	1	1	1	1	1	1	1	1	1	1	1	1	0.3125	1	0.125	1	0.914474			0.979167			0.6875			1			1			1			1
			3	57	43																						9	7		15	6		9	8		9	8		9	9		6	5
			POST3W_AVG_NO_DEG			1	1	0.666667	1	1	1	0.666667	0.666667	1	0.666667	1	1	0.333333	1	1	0.666667	0	1	0	0.666667	0.754386			0.777778			0.4			0.888889			0.888889			1			0.833333
			25	475	407																						75	69		125	74		75	70		75	73		75	74		50	47
			POST3W_AVG_1-10/W			1	0.96	0.76	1	1	1	0.96	0.88	0.92	0.84	1	1	0.84	0.96	1	0.88	0.28	1	0.08	0.92	0.856842			0.92			0.592			0.933333			0.973333			0.986667			0.94
			6	114	83																						18	13		30	19		18	12		18	16		18	16		12	7
			POST3W_AVG_10-50/W			0.666667	0.833333	0.833333	0.833333	0.833333	1	0.666667	0.666667	0.5	0.666667	1	0.666667	0.5	1	1	0.333333	0.666667	0.833333	0.166667	0.833333	0.72807			0.722222			0.633333			0.666667			0.888889			0.888889			0.583333
			27	513	440																						81	75		135	82		81	75		81	78		81	80		54	50
			POST3W_AVG_ALWAYS_MI			1	0.962963	0.777778	1	1	1	0.962963	0.851852	0.925926	0.851852	1	1	0.814815	0.962963	1	0.851852	0.296296	1	0.148148	0.888889	0.8577			0.925926			0.607407			0.925926			0.962963			0.987654			0.925926
			13	246	200																						39	30		65	42		38	33		39	37		39	36		26	22
			POST3W_AVG_MI_AROUND_MI			0.846154	0.769231	0.923077	0.923077	0.923077	1	0.769231	0.916667	0.769231	0.769231	1	0.769231	0.846154	1	1	0.769231	0.384615	0.923077	0.0769231	0.923077	0.813008			0.769231			0.646154			0.868421			0.948718			0.923077			0.846154
			3	57	52																						9	9		15	10		9	9		9	9		9	9		6	6
			POST3W_AVG_NEVER_MI			1	1	1	1	1	1	1	1	1	1	1	1	1	1	1	1	0.333333	1	0	1	0.912281			1			0.666667			1			1			1			1
			16	304	267																						48	55		80	64		48	55		48	57		48	60		32	35
			POST3W_AVG_≥1PCC/W			0.9375	0.875	1	1	1	1	0.9375	0.875	0.9375	0.875	1	0.9375	0.9375	1	1	0.9375	0.3125	1	0.0625	1	0.878289			1.14583			0.8			1.14583			1.1875			1.25			1.09375
			17	323	259																						51	30		85	37		51	33		51	35		51	34		34	24
			POST3W_AVG_<1PCC/W			1	0.882353	0.764706	0.941176	0.941176	1	0.882353	0.823529	0.941176	0.764706	1	0.941176	0.647059	0.941176	1	0.705882	0.294118	0.941176	0.0588235	0.764706	0.801858			0.588235			0.435294			0.647059			0.686275			0.666667			0.705882
			8	152	134																						24	22		40	25		24	23		24	24		24	23		16	15
			POST3W_AVG_<FEWPCC/YR			0.875	1	0.625	1	1	1	1	1	0.75	0.875	1	0.875	1	1	1	0.875	0.5	1	0.25	1	0.881579			0.916667			0.625			0.958333			1			0.958333			0.9375
			1
			POST3W_AVG_NEVERPCC
			0
